# Supplementary material for: Rapid Detection of Single- and Co-Contaminant Aflatoxins and Fumonisins in Ground Maize Using Hyperspectral Imaging Techniques
Source: Toxins (Basel). 2023 Jul 22;15(7):472. doi: 10.3390/toxins15070472 (PMC10467122; doi:10.3390/toxins15070472)
Supplement: Supplementary file 1 [file toxins-15-00472-s001.zip]

Archive with 1 entries (1 files):
- toxins-2471156-supplementary.pdf
